# Supplementary material for: Low wnt/β-catenin signaling determines leaky vessels in the subfornical organ and affects water homeostasis in mice
Source: eLife. 2019 Apr 1;8:e43818. doi: 10.7554/eLife.43818 (PMC6481993; doi:10.7554/eLife.43818)
Supplement: Figure 5—source data 2. [file elife-43818-fig5-data2.xlsx]

## Sheet: Fig5 (D) - Figure 5_ Endothelia
Figure 5: Endothelial-specific β-catenin GOF leads to increased occludin localization at cell-cell junctions in the vasculature of the subfornical organ (SFO).
	Cre-	Cre+
∆∆ ct norm to RPLP0	0.00868856	0.00859869
